# Supplementary material for: In Vitro–In Vivo Correlations (IVIVC) for Predicting the Clinical Performance of Metronidazole Topical Creams Intended for Local Action
Source: Pharmaceutics. 2023 Jan 12;15(1):268. doi: 10.3390/pharmaceutics15010268 (PMC9863435; doi:10.3390/pharmaceutics15010268)
Supplement: Supplementary file 1 [file pharmaceutics-15-00268-s001.zip]

Archive with 1 entries (1 files):
- pharmaceutics-2114687-supplementary.pdf
